# Supplementary material for: Combination of Blood Adiponectin and Leptin Levels Is a Predictor of Biochemical Recurrence in Prostate Cancer Invading the Surrounding Adipose Tissue
Source: Int J Mol Sci. 2024 Aug 17;25(16):8970. doi: 10.3390/ijms25168970 (PMC11354761; doi:10.3390/ijms25168970)
Supplement: Supplementary file 1 [file ijms-25-08970-s001.zip]

Archive with 1 entries (1 files):
- ijms-3134396-supplementary.pdf
